# Supplementary material for: IL-22 alters gut microbiota composition and function to increase aryl hydrocarbon receptor activity in mice and humans
Source: Microbiome. 2023 Mar 9;11:47. doi: 10.1186/s40168-023-01486-1 (PMC9997005; doi:10.1186/s40168-023-01486-1)
Supplement: Supplementary file 3 — Additional file 2: Table S1-3. Differential Abundance Testing Results. To identify significantly enriched or depleted bacterial genera in the (S1) ileum, (S2) colon, and (S3) stool of mice treated with IL-22Fc compared to placebo, the DESeq2 R-package was used as described by McMurdie et al. [72]. We performed two additional, conceptually different statistical approaches for DA testing, nonparametric Wilcoxon rank-sum testing as well as compositional data analysis utilizing ALDEx2 to ensure our observations were robust to the statistical method implemented. Effect sizes, nominal p-values, and BH-adjusted p-values for all statistical approaches are displayed. Only genera with at least 10 reads detected in at least 20% of samples were considered for differential abundance testing. Table S4. Bacterial Strain Information. Strain ID, source, strain name, whole genome and 16S rRNA gene sequence accession number, preferred growth medium, and proxy taxonomy (i.e. experimentally identified bacterial taxa this strain is representing based on ≥97% 16S rRNA gene sequence similarity) for all bacterial strains used in this study. All strains sourced from Genentech (i.e.: Source = ‘Genentech’) were isolated directly from mice utilized in the described experiments while all other strains were acquired from the indicated culture collection. Table S5. Evidence for the capacity to produce tryptophan derived AhR ligands in sequenced genomes of putative AhR activating bacterial strains. Shown are the results of genome-wide BLAST comparisons of TnaA [E. coli], TrpA [E. coli], TrpB [E. coli], TDC [Staphylococcus epidermidis], DDC [Bacillus licheniformis], IpdC [Azospirillum], AofH [Bacillus subtilis] and AldA [E. coli] protein query sequences against sequenced genomes of bacterial strains GNE6609, GNE6603, GNE6686, and GNE6624. Each line within a field represents a high-scoring segment pair (HSP) yielded by tBLASTn searches of query protein sequences against the corresponding translated b [file 40168_2023_1486_MOESM2_ESM.xlsx]

## Sheet: Table_S1_Ileum_Differential_Abu
OTU	Taxonomy	DESeq2_Delta	DESeq2_log2FC	DESeq2_pvalue	DESeq2_BH_adjusted_pvalue	ALDEx2_lnFC	ALDEx2_effect	ALDEx2_p	ALDEx2_BH_p	Rarefied_Delta	Rarefied_Log2FC	Wilcoxon_Pvalue	Wilcoxon_BH_Pvalue
36	d__Bacteria;p__Firmicutes;c__Bacilli;o__Erysipelotrichales;f__Erysipelotrichaceae;g__Dubosiella	-0.0285077	-11.3225	4.51e-14	2.83e-12	-10.4784	-2.29867	0.0001554	0.00559441	-0.0285077	-9.64244	0.000681956	0.0223316
38	d__Bacteria;p__Firmicutes;c__Bacilli;o__Haloplasmatales;f__Turicibacteraceae;g__Turicibacter	-0.233949	-9.36649	7.86e-14	2.83e-12	-11.8349	-2.58012	0.0001554	0.00559441	-0.233949	-8.16786	0.000859897	0.0223316
3	d__Bacteria;p__Actinobacteriota;c__Actinobacteria;o__Actinomycetales;f__Bifidobacteriaceae;g__Bifidobacterium	-0.0171276	-9.34647	2.44e-09	5.86e-08	-9.07325	-1.88007	0.000514763	0.0102622	-0.0171276	-8.19433	0.0010058	0.0223316
134	d__Bacteria;p__Verrucomicrobiota;c__Verrucomicrobiae;o__Verrucomicrobiales;f__Akkermansiaceae;g__Akkermansia	-0.0061633	-3.92436	9.87e-06	0.00017774	-2.98298	-0.755169	0.0370314	0.167739	-0.00616327	-2.06748	0.0100267	0.0832945
55	d__Bacteria;p__Firmicutes_A;c__Clostridia;o__Clostridiales;f__Clostridiaceae;g__Clostridium	-0.0148801	-6.76392	0.00043221	0.00622386	-9.84774	-1.80595	0.000712655	0.0102622	-0.0148801	-6.19007	0.00178096	0.0256458
76	d__Bacteria;p__Firmicutes_A;c__Clostridia;o__Lachnospirales;f__Lachnospiraceae;g__Eubacterium_I	-0.0002806	-2.95776	0.0013153	0.0143052	-2.9443	-0.89396	0.00807595	0.0646076	-0.000280612	-2.11548	0.0250711	0.138855
82	d__Bacteria;p__Firmicutes_A;c__Clostridia;o__Lachnospirales;f__Lachnospiraceae;g__Ruminococcus_B	-0.0123444	-2.19867	0.00146989	0.0143052	-1.17248	-0.538556	0.119985	0.332265	-0.0123444	-1.52641	0.0104118	0.0832945
116	d__Bacteria;p__Firmicutes_A;c__Clostridia;o__Peptostreptococcales;f__Peptostreptococcaceae;g__Romboutsia	-0.0036454	-8.16205	0.00158946	0.0143052	-5.86691	-0.731842	0.100719	0.302156	-0.00364541	-7.16892	0.0402163	0.180973
63	d__Bacteria;p__Firmicutes_A;c__Clostridia;o__Lachnospirales;f__Lachnospiraceae;g__Agathobacter	-0.0012041	-1.73254	0.00223378	0.0178703	-0.870553	-0.503285	0.198983	0.409336	-0.00120408	-1.10893	0.382284	0.671329
126	d__Bacteria;p__Proteobacteria;c__Gammaproteobacteria;o__Betaproteobacteriales;f__Burkholderiaceae;g__Parasutterella	-0.0076939	-1.89364	0.00546344	0.0381363	-0.485142	-0.212179	0.617277	0.802454	-0.00769388	-0.755009	0.278632	0.555939
115	d__Bacteria;p__Firmicutes_A;c__Clostridia;o__Peptostreptococcales;f__Natronincolaceae;g__Alkaliphilus	-0.0005663	-2.09043	0.00582638	0.0381363	-0.706062	-0.20308	0.446476	0.683963	-0.000566327	-0.906133	0.328205	0.590769
34	d__Bacteria;p__Firmicutes;c__Bacilli;o__Erysipelotrichales;f__Erysipelatoclostridiaceae;g__Erysipelatoclostridium	0.00059184	2.26482	0.006429	0.038574	4.52166	1.35113	0.000706585	0.0102622	0.000591837	3.00545	0.00124065	0.0223316
37	d__Bacteria;p__Firmicutes;c__Bacilli;o__Erysipelotrichales;f__Erysipelotrichaceae;g__Eubacterium_D	0.00022194	2.71926	0.00769927	0.0396396	3.39386	1.07875	0.00931551	0.0655674	0.000221939	3.41504	0.00788465	0.0810993
58	d__Bacteria;p__Firmicutes_A;c__Clostridia;o__Lachnospirales;f__Anaerotignaceae;g__ASF356	0.0127475	1.54474	0.0077077	0.0396396	2.06201	1.07644	0.0100172	0.0655674	0.0127474	2.659	0.0829837	0.303221
13	d__Bacteria;p__Bacteroidota;c__Bacteroidia;o__Bacteroidales;f__Bacteroidaceae;g__Bacteroides	0.021199	1.49488	0.00857015	0.0411367	2.45515	1.58053	0.00233343	0.0268482	0.021199	2.48446	0.0829837	0.303221
88	d__Bacteria;p__Firmicutes_A;c__Clostridia;o__Oscillospirales;f__Butyricicoccaceae;g__Butyricicoccus	0.00039031	3.44141	0.0172232	0.0750994	4.69532	0.763881	0.0885004	0.277045	0.000390306	3.40088	0.0343472	0.176643
91	d__Bacteria;p__Firmicutes_A;c__Clostridia;o__Oscillospirales;f__DTU089;g__Clostridium_A	0.00048469	2.57137	0.0178097	0.0750994	3.25532	0.794326	0.0372754	0.167739	0.000484694	3.10434	0.0842281	0.303221
68	d__Bacteria;p__Firmicutes_A;c__Clostridia;o__Lachnospirales;f__Lachnospiraceae;g__CAG-95	-0.0057602	-1.16004	0.0187748	0.0750994	0.00302016	0.00185784	0.905451	0.918204	-0.0057602	-0.487406	0.720901	0.865082
109	d__Bacteria;p__Firmicutes_A;c__Clostridia;o__Oscillospirales;f__Ruminococcaceae;g__Ruminococcus_F	-0.0009694	-2.17124	0.0199922	0.0757598	-0.596248	-0.159084	0.550284	0.747556	-0.000969388	-1.83494	0.751115	0.873915
114	d__Bacteria;p__Firmicutes_A;c__Clostridia;o__Peptostreptococcales;f__Natronincolaceae;__	0.00124745	2.04808	0.0290674	0.104643	2.76914	0.546819	0.0511582	0.195947	0.00124745	2.79979	0.064093	0.271453
15	d__Bacteria;p__Bacteroidota;c__Bacteroidia;o__Bacteroidales;f__Muribaculaceae;g__CAG-873	-0.0440255	-1.65538	0.0406234	0.13928	-0.512756	-0.205691	0.628955	0.802454	-0.0440255	-0.623965	0.130381	0.391142
62	d__Bacteria;p__Firmicutes_A;c__Clostridia;o__Lachnospirales;f__Lachnospiraceae;g__28-4	0.0114337	1.37649	0.0600327	0.196471	3.22992	1.44775	0.00609217	0.0548295	0.0114337	2.21075	0.0379176	0.180973
9	d__Bacteria;p__Actinobacteriota;c__Coriobacteriia;o__Coriobacteriales;f__Eggerthellaceae;__	-0.0008036	-1.38205	0.0650184	0.203536	-0.334177	-0.12032	0.695921	0.810043	-0.000803571	-0.484643	0.46126	0.69189
108	d__Bacteria;p__Firmicutes_A;c__Clostridia;o__Oscillospirales;f__Ruminococcaceae;g__Ruminiclostridium_E	-0.001102	-1.13149	0.0689903	0.206971	-0.295805	-0.102815	0.662215	0.808126	-0.00110204	-0.49279	0.720901	0.865082
103	d__Bacteria;p__Firmicutes_A;c__Clostridia;o__Oscillospirales;f__Ruminococcaceae;__	-0.0006148	-1.09015	0.117827	0.339341	-0.324505	-0.097509	0.654979	0.808126	-0.000614796	-0.191055	0.878477	0.944035
45	d__Bacteria;p__Firmicutes;c__Bacilli;o__RF39;f__UBA660;__	-7.91e-05	-1.4109	0.135894	0.376321	-0.754896	-0.179317	0.473357	0.684981	-7.91e-05	-0.258462	0.458928	0.69189
102	d__Bacteria;p__Firmicutes_A;c__Clostridia;o__Oscillospirales;f__Oscillospiraceae;g__Sporobacter	0.0075051	0.948847	0.151354	0.403612	1.53555	0.750977	0.0726799	0.240782	0.0075051	1.91566	0.278632	0.555939
104	d__Bacteria;p__Firmicutes_A;c__Clostridia;o__Oscillospirales;f__Ruminococcaceae;g__Anaerotruncus	0.00241837	1.0319	0.170638	0.438784	1.46459	0.404791	0.13488	0.346834	0.00241837	1.87299	0.17122	0.438462
118	d__Bacteria;p__Firmicutes_B;c__Dehalobacteriia;o__Dehalobacteriales;f__Dehalobacteriaceae;g__Dehalobacterium	4.34e-05	-0.863499	0.189254	0.469872	-0.052948	-0.0268765	0.743735	0.820584	4.34e-05	0.228624	0.915989	0.955879
70	d__Bacteria;p__Firmicutes_A;c__Clostridia;o__Lachnospirales;f__Lachnospiraceae;g__Clostridium_M	-3.57e-05	-1.09468	0.19686	0.472188	-0.445206	-0.108972	0.635261	0.802454	-3.57e-05	-0.104697	0.832293	0.923277
79	d__Bacteria;p__Firmicutes_A;c__Clostridia;o__Lachnospirales;f__Lachnospiraceae;g__Lachnospira	0.00025255	1.51515	0.205511	0.472188	2.6883	0.569453	0.0710033	0.240782	0.000252551	2.03342	0.111335	0.348527
77	d__Bacteria;p__Firmicutes_A;c__Clostridia;o__Lachnospirales;f__Lachnospiraceae;g__Eubacterium_J	0.00289286	1.02189	0.209861	0.472188	1.84385	0.4305	0.164379	0.386426	0.00289286	2.35717	0.171852	0.438462
53	d__Bacteria;p__Firmicutes_A;c__Clostridia;o__CAG-41;f__UBA1381;g__CAG-41	0.00083418	0.809579	0.230543	0.503003	2.21456	0.834445	0.0272824	0.14031	0.000834184	1.98037	0.013313	0.0958536
29	d__Bacteria;p__Firmicutes;c__Bacilli;o__Acholeplasmatales;__;__	0.0243648	0.707327	0.295248	0.62523	1.15193	0.518329	0.228828	0.427096	0.0243648	1.54017	0.441803	0.691517
97	d__Bacteria;p__Firmicutes_A;c__Clostridia;o__Oscillospirales;f__Oscillospiraceae;g__Intestinimonas	0.00080357	-0.660483	0.317466	0.653072	-0.0579575	-0.0223422	0.857933	0.898809	0.000803571	0.260465	0.95913	0.972639
52	d__Bacteria;p__Firmicutes_A;c__Clostridia;o__4C28d-15;f__CAG-917;g__CAG-475	0.00035204	1.31754	0.331577	0.663155	0.41747	0.0654704	0.752202	0.820584	0.000352041	2.37346	1	1
11	d__Bacteria;p__Actinobacteriota;c__Coriobacteriia;o__Coriobacteriales;f__Eggerthellaceae;g__Enterorhabdus	0.00028827	-0.733713	0.354031	0.671068	0.00142312	0.00111852	0.938613	0.938613	0.000288265	0.16102	0.752538	0.873915
83	d__Bacteria;p__Firmicutes_A;c__Clostridia;o__Lachnospirales;f__Lachnospiraceae;g__TWA4	8.93e-05	-0.633997	0.354175	0.671068	0.367857	0.114263	0.524242	0.740107	8.93e-05	0.332575	0.673518	0.865082
92	d__Bacteria;p__Firmicutes_A;c__Clostridia;o__Oscillospirales;f__DTU089;g__Eubacterium_R	0.00176276	0.575956	0.371434	0.685724	1.71013	1.10259	0.0234011	0.129606	0.00176275	1.46376	0.160528	0.438462
112	d__Bacteria;p__Firmicutes_A;c__Clostridia;o__Peptostreptococcales;f__Anaerovoracaceae;g__Emergencia	0.00025255	0.8846	0.394335	0.709803	1.87621	0.413049	0.127263	0.339368	0.000252551	1.29624	0.235196	0.498061
57	d__Bacteria;p__Firmicutes_A;c__Clostridia;o__Lachnospirales;f__Anaerotignaceae;__	0.00020153	0.711081	0.417239	0.729062	1.40932	0.421132	0.109241	0.314615	0.000201531	1.40372	0.10102	0.330611
95	d__Bacteria;p__Firmicutes_A;c__Clostridia;o__Oscillospirales;f__Oscillospiraceae;g__Clostridium_AJ	0.0100689	0.476586	0.431734	0.729062	1.16971	0.632638	0.181428	0.388711	0.0100689	1.45191	0.441803	0.691517
85	d__Bacteria;p__Firmicutes_A;c__Clostridia;o__Lachnospirales;f__Lachnospiraceae;g__UC5-1-2E3	0.00019388	-0.668893	0.435902	0.729062	-0.432705	-0.112087	0.720038	0.810043	0.000193878	0.290276	0.712382	0.865082
75	d__Bacteria;p__Firmicutes_A;c__Clostridia;o__Lachnospirales;f__Lachnospiraceae;g__Eubacterium_G	0.00015816	0.637918	0.451676	0.729062	2.47793	0.704913	0.0517082	0.195947	0.000158163	0.797507	0.0203018	0.121811
98	d__Bacteria;p__Firmicutes_A;c__Clostridia;o__Oscillospirales;f__Oscillospiraceae;g__Marseille-P3106	0.00023724	-0.589036	0.460137	0.729062	0.245075	0.0636635	0.708667	0.810043	0.000237245	0.60921	0.916051	0.955879
1	d__Bacteria;__;__;__;__;__	0.0113852	0.461941	0.465789	0.729062	1.32557	0.549729	0.159941	0.386426	0.0113852	1.45559	0.155949	0.438462
111	d__Bacteria;p__Firmicutes_A;c__Clostridia;o__Peptostreptococcales;f__Anaerovoracaceae;__	0.00026276	-0.429964	0.477548	0.731563	0.443274	0.192457	0.330468	0.542401	0.000262755	0.454706	0.833514	0.923277
100	d__Bacteria;p__Firmicutes_A;c__Clostridia;o__Oscillospirales;f__Oscillospiraceae;g__Pseudoflavonifractor	0.00044133	-0.409514	0.530614	0.776027	0.0632119	0.0182924	0.861359	0.898809	0.000441327	0.416432	0.878477	0.944035
89	d__Bacteria;p__Firmicutes_A;c__Clostridia;o__Oscillospirales;f__DTU089;__	0.00060204	-0.341054	0.543071	0.776027	0.587635	0.297665	0.36554	0.57215	0.000602041	0.570074	0.441803	0.691517
67	d__Bacteria;p__Firmicutes_A;c__Clostridia;o__Lachnospirales;f__Lachnospiraceae;g__CAG-81	0.00017857	0.865574	0.551403	0.776027	2.62488	0.457357	0.217923	0.427096	0.000178571	1.73697	0.181665	0.438462
105	d__Bacteria;p__Firmicutes_A;c__Clostridia;o__Oscillospirales;f__Ruminococcaceae;g__Massilioclostridium	0.0004898	-0.477377	0.559013	0.776027	0.0507857	0.00936612	0.901964	0.918204	0.000489796	0.613896	0.957998	0.972639
12	d__Bacteria;p__Actinobacteriota;c__Coriobacteriia;o__Coriobacteriales;f__Eggerthellaceae;g__UBA5808	-2.3e-05	-0.700916	0.562031	0.776027	0.0265874	0.00236852	0.798757	0.858366	-2.3e-05	-0.347923	0.668394	0.865082
107	d__Bacteria;p__Firmicutes_A;c__Clostridia;o__Oscillospirales;f__Ruminococcaceae;g__Provencibacterium	0.00025255	0.634402	0.571242	0.776027	0.938912	0.176175	0.475681	0.684981	0.000252551	1.42114	0.552819	0.812306
74	d__Bacteria;p__Firmicutes_A;c__Clostridia;o__Lachnospirales;f__Lachnospiraceae;g__Eisenbergiella	0.0106837	0.361351	0.582794	0.777058	0.728644	0.271503	0.288169	0.494004	0.0106837	1.36326	0.328205	0.590769
48	d__Bacteria;p__Firmicutes;c__Bacilli;o__RF39;f__UBA660;g__UBA5348	0.00085714	0.305735	0.613569	0.803218	1.80679	0.856345	0.019232	0.115392	0.000857143	1.58496	0.014763	0.0966306
47	d__Bacteria;p__Firmicutes;c__Bacilli;o__RF39;f__UBA660;g__CAG-822	0.00109949	0.287241	0.631063	0.811366	1.30568	0.689601	0.0441482	0.186981	0.00109949	1.06239	0.188612	0.438462
106	d__Bacteria;p__Firmicutes_A;c__Clostridia;o__Oscillospirales;f__Ruminococcaceae;g__Phocea	0.0001199	-0.386649	0.683688	0.863606	0.380046	0.0786587	0.717962	0.810043	0.000119898	0.635003	0.66958	0.865082
60	d__Bacteria;p__Firmicutes_A;c__Clostridia;o__Lachnospirales;f__Lachnospiraceae;__	0.0384643	-0.169042	0.70136	0.870653	0.72902	0.588239	0.0735723	0.240782	0.0384643	0.717429	0.234499	0.498061
94	d__Bacteria;p__Firmicutes_A;c__Clostridia;o__Oscillospirales;f__Oscillospiraceae;__	0.00180357	-0.234377	0.714754	0.872243	1.03531	0.527685	0.239046	0.430282	0.00180357	0.411163	0.573737	0.826182
61	d__Bacteria;p__Firmicutes_A;c__Clostridia;o__Lachnospirales;f__Lachnospiraceae;g__14-2	0.00448214	-0.182676	0.73344	0.880128	0.773019	0.447743	0.226019	0.427096	0.00448214	0.61795	0.441803	0.691517
69	d__Bacteria;p__Firmicutes_A;c__Clostridia;o__Lachnospirales;f__Lachnospiraceae;g__COE1	0.0250255	0.153414	0.805311	0.947305	1.04766	0.37116	0.183558	0.388711	0.0250255	1.11176	0.328205	0.590769
72	d__Bacteria;p__Firmicutes_A;c__Clostridia;o__Lachnospirales;f__Lachnospiraceae;g__Coprococcus_B	0.00016837	-0.128847	0.835343	0.947305	0.363969	0.201301	0.543451	0.747556	0.000168367	0.532014	0.0916903	0.314367
73	d__Bacteria;p__Firmicutes_A;c__Clostridia;o__Lachnospirales;f__Lachnospiraceae;g__Dorea	0.0221913	0.124333	0.835868	0.947305	1.06815	0.597319	0.166378	0.386426	0.0221913	0.836757	0.00699301	0.0810993
90	d__Bacteria;p__Firmicutes_A;c__Clostridia;o__Oscillospirales;f__DTU089;g__Acutalibacter	0.0006199	-0.120687	0.851328	0.947305	0.773532	0.344311	0.174593	0.388711	0.000619898	0.664976	0.400468	0.686516
110	d__Bacteria;p__Firmicutes_A;c__Clostridia;o__Peptostreptococcales;__;__	0.00023214	-0.143197	0.866847	0.947305	0.706888	0.165883	0.469284	0.684981	0.000232143	0.875672	0.671682	0.865082
51	d__Bacteria;p__Firmicutes_A;c__Clostridia;__;__;__	0.0081352	-0.058911	0.878398	0.947305	0.970142	1.45152	0.00261024	0.0268482	0.0081352	0.804169	0.194872	0.438462
59	d__Bacteria;p__Firmicutes_A;c__Clostridia;o__Lachnospirales;f__Anaerotignaceae;g__Anaerotignum	8.67e-05	0.142094	0.88152	0.947305	1.05532	0.30729	0.248022	0.435551	8.67e-05	0.811928	0.285691	0.555939
113	d__Bacteria;p__Firmicutes_A;c__Clostridia;o__Peptostreptococcales;f__Anaerovoracaceae;g__UBA1191	0.00017347	0.0706854	0.92483	0.979232	0.701184	0.275778	0.342693	0.548308	0.000173469	0.715023	0.188937	0.438462
78	d__Bacteria;p__Firmicutes_A;c__Clostridia;o__Lachnospirales;f__Lachnospiraceae;g__GCA-900066575	0.0016148	0.0438286	0.946789	0.986703	0.849574	0.323826	0.231343	0.427096	0.0016148	0.853914	0.720901	0.865082
96	d__Bacteria;p__Firmicutes_A;c__Clostridia;o__Oscillospirales;f__Oscillospiraceae;g__Flavonifractor	0.00789541	0.0327078	0.959294	0.986703	0.44419	0.211623	0.635276	0.802454	0.00789541	0.984408	0.792747	0.905996
99	d__Bacteria;p__Firmicutes_A;c__Clostridia;o__Oscillospirales;f__Oscillospiraceae;g__Oscillibacter	0.00977551	0.0154585	0.980008	0.993811	0.52619	0.261085	0.331467	0.542401	0.00977551	0.893333	0.645377	0.865082
41	d__Bacteria;p__Firmicutes;c__Bacilli;o__Lactobacillales;f__Lactobacillaceae;g__Lactobacillus	0.131316	0.00079502	0.999211	0.999211	0.628622	0.196204	0.718213	0.810043	0.131316	0.572111	0.645377	0.865082

## Sheet: Table_S2_Colon_Differential_Abu
OTU	Taxonomy	DESeq2_Delta	DESeq2_log2FC	DESeq2_pvalue	DESeq2_BH_adjusted_pvalue	ALDEx2_lnFC	ALDEx2_effect	ALDEx2_p	ALDEx2_BH_p	Rarefied_Delta	Rarefied_Log2FC	Wilcoxon_Pvalue	Wilcoxon_BH_Pvalue
77	d__Bacteria;p__Firmicutes_A;c__Clostridia;o__Lachnospirales;f__Lachnospiraceae;g__Eubacterium_J	0.00331633	1.87509	9.25515e-06	0.000367801	1.81422	1.38875	0.000917832	0.0174388	0.00331633	1.77817	0.00384992	0.0325105
134	d__Bacteria;p__Verrucomicrobiota;c__Verrucomicrobiae;o__Verrucomicrobiales;f__Akkermansiaceae;g__Akkermansia	0.000257653	-3.00424	1.02381e-05	0.000367801	-3.06877	-0.963333	0.0117521	0.0744302	0.000257653	0.0510518	0.0135185	0.0695686
62	d__Bacteria;p__Firmicutes_A;c__Clostridia;o__Lachnospirales;f__Lachnospiraceae;g__28-4	0.0165204	2.06897	1.47917e-05	0.000367801	2.24636	1.5689	0.00045406	0.0115028	0.0165204	2.04246	0.0029526	0.0318166
36	d__Bacteria;p__Firmicutes;c__Bacilli;o__Erysipelotrichales;f__Erysipelotrichaceae;g__Dubosiella	-0.00659694	-5.43434	1.93579e-05	0.000367801	-8.93333	-1.96148	0.0001554	0.00590521	-0.00659694	-5.22584	0.000681956	0.0318166
58	d__Bacteria;p__Firmicutes_A;c__Clostridia;o__Lachnospirales;f__Anaerotignaceae;g__ASF356	0.0142474	2.04335	3.05034e-05	0.000463652	1.82223	1.20946	0.00168391	0.0213295	0.0142474	1.85927	0.0018648	0.0318166
37	d__Bacteria;p__Firmicutes;c__Bacilli;o__Erysipelotrichales;f__Erysipelotrichaceae;g__Eubacterium_D	0.000280612	3.00186	0.00020461	0.00259172	3.52604	1.09897	0.00354142	0.0311561	0.000280612	2.90122	0.0021203	0.0318166
38	d__Bacteria;p__Firmicutes;c__Bacilli;o__Haloplasmatales;f__Turicibacteraceae;g__Turicibacter	-0.106957	-4.3317	0.000634079	0.0057146	-8.57017	-2.24309	0.0001554	0.00590521	-0.106957	-4.72893	0.000922886	0.0318166
108	d__Bacteria;p__Firmicutes_A;c__Clostridia;o__Oscillospirales;f__Ruminococcaceae;g__Ruminiclostridium_E	-0.00434439	-0.905197	0.000681943	0.0057146	-0.705966	-0.939002	0.0353547	0.165264	-0.00434439	-0.87242	0.0104118	0.0695686
34	d__Bacteria;p__Firmicutes;c__Bacilli;o__Erysipelotrichales;f__Erysipelatoclostridiaceae;g__Erysipelatoclostridium	0.000928571	2.75875	0.000737871	0.0057146	3.63312	1.12025	0.00151758	0.0213295	0.000928571	2.80058	0.00316276	0.0318166
95	d__Bacteria;p__Firmicutes_A;c__Clostridia;o__Oscillospirales;f__Oscillospiraceae;g__Clostridium_AJ	0.0129694	0.787296	0.000751921	0.0057146	1.03246	1.33254	0.00261388	0.0283793	0.0129694	0.827147	0.014763	0.0695686
82	d__Bacteria;p__Firmicutes_A;c__Clostridia;o__Lachnospirales;f__Lachnospiraceae;g__Ruminococcus_B	-0.00651531	-1.23304	0.00116989	0.00808291	-0.907183	-0.802432	0.0481631	0.175868	-0.00651531	-1.16183	0.014763	0.0695686
68	d__Bacteria;p__Firmicutes_A;c__Clostridia;o__Lachnospirales;f__Lachnospiraceae;g__CAG-95	-0.0220561	-0.721063	0.00181326	0.011484	-0.443477	-0.515215	0.170116	0.371941	-0.0220561	-0.69019	0.0206682	0.0830748
15	d__Bacteria;p__Bacteroidota;c__Bacteroidia;o__Bacteroidales;f__Muribaculaceae;g__CAG-873	-0.0498622	-1.02207	0.00253925	0.0148448	-0.875605	-0.834729	0.0414931	0.175193	-0.0498622	-1.01824	0.0018648	0.0318166
103	d__Bacteria;p__Firmicutes_A;c__Clostridia;o__Oscillospirales;f__Ruminococcaceae;__	-0.00765816	-0.917873	0.00624601	0.0339069	-0.463317	-0.428631	0.270793	0.482669	-0.00765816	-0.85515	0.0829837	0.225241
53	d__Bacteria;p__Firmicutes_A;c__Clostridia;o__CAG-41;f__UBA1381;g__CAG-41	0.000709184	1.91363	0.00864244	0.0437884	2.47164	0.878888	0.00643332	0.0444484	0.000709184	1.96193	0.0155614	0.0695686
115	d__Bacteria;p__Firmicutes_A;c__Clostridia;o__Peptostreptococcales;f__Natronincolaceae;g__Alkaliphilus	-0.00329337	-1.37446	0.0101874	0.0476628	-1.03577	-0.536302	0.0777401	0.196942	-0.00329337	-1.39735	0.014763	0.0695686
3	d__Bacteria;p__Actinobacteriota;c__Actinobacteria;o__Actinomycetales;f__Bifidobacteriaceae;g__Bifidobacterium	-0.00466837	-3.59374	0.0111871	0.0476628	-5.34995	-0.999824	0.013986	0.0759241	-0.00466837	-3.54865	0.0128391	0.0695686
76	d__Bacteria;p__Firmicutes_A;c__Clostridia;o__Lachnospirales;f__Lachnospiraceae;g__Eubacterium_I	-0.000811224	-2.53094	0.0112885	0.0476628	-5.1479	-0.97876	0.00368954	0.0311561	-0.000811224	-2.45388	0.00334912	0.0318166
13	d__Bacteria;p__Bacteroidota;c__Bacteroidia;o__Bacteroidales;f__Bacteroidaceae;g__Bacteroides	0.043852	1.12448	0.0183273	0.070716	1.83479	1.04013	0.036967	0.165264	0.043852	1.20703	0.0649573	0.19747
104	d__Bacteria;p__Firmicutes_A;c__Clostridia;o__Oscillospirales;f__Ruminococcaceae;g__Anaerotruncus	0.00210459	1.17577	0.0186095	0.070716	0.778817	0.59263	0.0671074	0.175868	0.00210459	0.95818	0.226805	0.410409
102	d__Bacteria;p__Firmicutes_A;c__Clostridia;o__Oscillospirales;f__Oscillospiraceae;g__Sporobacter	0.00746684	0.824925	0.0199912	0.0723492	1.12223	0.96687	0.0127889	0.0747662	0.00746684	0.853421	0.0498835	0.171354
109	d__Bacteria;p__Firmicutes_A;c__Clostridia;o__Oscillospirales;f__Ruminococcaceae;g__Ruminococcus_F	-0.00135714	-1.2579	0.021097	0.0728804	-0.645311	-0.305957	0.410718	0.60028	-0.00135714	-1.06516	0.207244	0.38416
1	d__Bacteria;__;__;__;__;__	0.0312219	1.91505	0.0280289	0.0926173	1.64522	0.469653	0.205569	0.42225	0.0312219	1.79081	0.278632	0.460349
63	d__Bacteria;p__Firmicutes_A;c__Clostridia;o__Lachnospirales;f__Lachnospiraceae;g__Agathobacter	-0.00294643	-1.11598	0.0311002	0.0984839	-1.22606	-0.742963	0.0839379	0.205783	-0.00294643	-1.1023	0.0829837	0.225241
125	d__Bacteria;p__Proteobacteria;c__Gammaproteobacteria;o__Betaproteobacteriales;f__Burkholderiaceae;__	0.000510204	2.59801	0.0364488	0.110804	3.29769	0.607579	0.13918	0.320536	0.000510204	2.49855	0.135297	0.311592
88	d__Bacteria;p__Firmicutes_A;c__Clostridia;o__Oscillospirales;f__Butyricicoccaceae;g__Butyricicoccus	0.000640306	2.5154	0.0379388	0.110898	2.8648	0.564403	0.0654514	0.175868	0.000640306	2.47603	0.0460531	0.171354
55	d__Bacteria;p__Firmicutes_A;c__Clostridia;o__Clostridiales;f__Clostridiaceae;g__Clostridium	-0.00465816	-3.24382	0.0514115	0.141198	-7.62765	-1.36501	0.00486354	0.0369629	-0.00465816	-3.10043	0.00596434	0.0453289
9	d__Bacteria;p__Actinobacteriota;c__Coriobacteriia;o__Coriobacteriales;f__Eggerthellaceae;__	-0.000586735	-0.652065	0.0520205	0.141198	-0.320687	-0.279297	0.474794	0.644363	-0.000586735	-0.634951	0.103308	0.265734
105	d__Bacteria;p__Firmicutes_A;c__Clostridia;o__Oscillospirales;f__Ruminococcaceae;g__Massilioclostridium	-0.00116071	-0.583146	0.0710583	0.186222	-0.371425	-0.3485	0.272038	0.482669	-0.00116071	-0.489631	0.051857	0.171354
114	d__Bacteria;p__Firmicutes_A;c__Clostridia;o__Peptostreptococcales;f__Natronincolaceae;__	0.00164541	0.840097	0.0790577	0.20028	1.66497	1.0549	0.0246831	0.125061	0.00164541	0.964456	0.0207687	0.0830748
92	d__Bacteria;p__Firmicutes_A;c__Clostridia;o__Oscillospirales;f__DTU089;g__Eubacterium_R	0.00173724	0.649392	0.0827753	0.202933	0.862955	0.73402	0.0620119	0.175868	0.00173724	0.742373	0.0739906	0.21628
61	d__Bacteria;p__Firmicutes_A;c__Clostridia;o__Lachnospirales;f__Lachnospiraceae;g__14-2	0.00754082	0.47099	0.0873357	0.20721	0.726002	0.814037	0.0602018	0.175868	0.00754082	0.456637	0.160528	0.348576
91	d__Bacteria;p__Firmicutes_A;c__Clostridia;o__Oscillospirales;f__DTU089;g__Clostridium_A	0.000734694	1.00534	0.0923566	0.20721	1.57392	0.756332	0.0472331	0.175868	0.000734694	1.15754	0.0498835	0.171354
70	d__Bacteria;p__Firmicutes_A;c__Clostridia;o__Lachnospirales;f__Lachnospiraceae;g__Clostridium_M	-0.000770408	-1.04722	0.0941172	0.20721	-1.11818	-0.375921	0.243905	0.475303	-0.000770408	-0.954485	0.141189	0.3156
78	d__Bacteria;p__Firmicutes_A;c__Clostridia;o__Lachnospirales;f__Lachnospiraceae;g__GCA-900066575	-0.00118878	-0.324493	0.0954255	0.20721	-0.0724073	-0.0987525	0.720285	0.829419	-0.00118878	-0.286291	0.234499	0.414463
60	d__Bacteria;p__Firmicutes_A;c__Clostridia;o__Lachnospirales;f__Lachnospiraceae;__	0.031449	0.324666	0.140607	0.296837	0.548291	0.705395	0.0656784	0.175868	0.031449	0.297046	0.104895	0.265734
74	d__Bacteria;p__Firmicutes_A;c__Clostridia;o__Lachnospirales;f__Lachnospiraceae;g__Eisenbergiella	0.00654592	0.689522	0.15242	0.313078	0.400697	0.268025	0.398989	0.60028	0.00654592	0.507891	0.878477	0.940342
69	d__Bacteria;p__Firmicutes_A;c__Clostridia;o__Lachnospirales;f__Lachnospiraceae;g__COE1	0.0237832	0.457311	0.182499	0.360565	0.884445	0.752955	0.0600355	0.175868	0.0237832	0.45172	0.194872	0.370256
97	d__Bacteria;p__Firmicutes_A;c__Clostridia;o__Oscillospirales;f__Oscillospiraceae;g__Intestinimonas	-0.00292092	-0.433596	0.185027	0.360565	-0.159388	-0.143385	0.693808	0.8219	-0.00292092	-0.361891	0.278632	0.460349
29	d__Bacteria;p__Firmicutes;c__Bacilli;o__Acholeplasmatales;__;__	0.0202704	0.456191	0.232751	0.44062	0.723828	0.580949	0.0573087	0.175868	0.0202704	0.560283	0.194872	0.370256
85	d__Bacteria;p__Firmicutes_A;c__Clostridia;o__Lachnospirales;f__Lachnospiraceae;g__UC5-1-2E3	-0.000719388	-0.618893	0.237703	0.44062	-0.485858	-0.241496	0.581808	0.736957	-0.000719388	-0.521913	0.344207	0.544995
79	d__Bacteria;p__Firmicutes_A;c__Clostridia;o__Lachnospirales;f__Lachnospiraceae;g__Lachnospira	0.000635204	1.18923	0.251803	0.442478	1.31967	0.246681	0.202202	0.42225	0.000635204	1.27189	0.185994	0.370256
116	d__Bacteria;p__Firmicutes_A;c__Clostridia;o__Peptostreptococcales;f__Peptostreptococcaceae;g__Romboutsia	-0.00126276	-2.57721	0.255824	0.442478	-3.42843	-0.457882	0.213794	0.427588	-0.00126275	-2.44876	0.118212	0.289811
47	d__Bacteria;p__Firmicutes;c__Bacilli;o__RF39;f__UBA660;g__CAG-822	-0.00192347	-0.579997	0.256841	0.442478	-0.00582853	-0.00438713	0.908779	0.908779	-0.00192347	-0.507617	0.46159	0.637834
51	d__Bacteria;p__Firmicutes_A;c__Clostridia;__;__;__	-0.00476786	-0.284017	0.261993	0.442478	0.188293	0.198027	0.694389	0.8219	-0.00476786	-0.208975	0.645377	0.77855
96	d__Bacteria;p__Firmicutes_A;c__Clostridia;o__Oscillospirales;f__Oscillospiraceae;g__Flavonifractor	0.00713776	0.333952	0.268995	0.444426	0.595101	0.555933	0.171289	0.371941	0.00713775	0.432132	0.194872	0.370256
45	d__Bacteria;p__Firmicutes;c__Bacilli;o__RF39;f__UBA660;__	-0.00126276	-0.765808	0.288343	0.462125	-0.786297	-0.218833	0.335533	0.554359	-0.00126275	-0.69488	0.130381	0.309654
101	d__Bacteria;p__Firmicutes_A;c__Clostridia;o__Oscillospirales;f__Oscillospiraceae;g__Ruminiclostridium_C	-0.000127551	-1.1085	0.291868	0.462125	-0.898352	-0.190278	0.422526	0.605886	-0.000127551	-0.971986	0.165486	0.349359
94	d__Bacteria;p__Firmicutes_A;c__Clostridia;o__Oscillospirales;f__Oscillospiraceae;__	0.00342092	0.311254	0.303009	0.463247	0.628058	0.662656	0.109444	0.25993	0.00342092	0.360634	0.382284	0.548181
73	d__Bacteria;p__Firmicutes_A;c__Clostridia;o__Lachnospirales;f__Lachnospiraceae;g__Dorea	0.0060051	0.259201	0.304768	0.463247	0.523841	0.694684	0.056443	0.175868	0.0060051	0.234422	0.441803	0.621796
89	d__Bacteria;p__Firmicutes_A;c__Clostridia;o__Oscillospirales;f__DTU089;__	-0.000563776	-0.279928	0.380031	0.566321	0.0214095	0.0245281	0.806377	0.851176	-0.000563776	-0.283186	0.382284	0.548181
111	d__Bacteria;p__Firmicutes_A;c__Clostridia;o__Peptostreptococcales;f__Anaerovoracaceae;__	-0.000357143	-0.279136	0.415201	0.598659	0.216718	0.259037	0.565077	0.727896	-0.000357143	-0.175087	0.916298	0.967203
118	d__Bacteria;p__Firmicutes_B;c__Dehalobacteriia;o__Dehalobacteriales;f__Dehalobacteriaceae;g__Dehalobacterium	-0.000163265	-0.401179	0.417486	0.598659	-0.0157748	-0.006787	0.752712	0.832031	-0.000163265	-0.348804	0.293266	0.474218
98	d__Bacteria;p__Firmicutes_A;c__Clostridia;o__Oscillospirales;f__Oscillospiraceae;g__Marseille-P3106	-0.000186224	-0.224655	0.472974	0.665667	-0.0367975	-0.0422236	0.737534	0.832031	-0.000186224	-0.132484	0.382284	0.548181
126	d__Bacteria;p__Proteobacteria;c__Gammaproteobacteria;o__Betaproteobacteriales;f__Burkholderiaceae;g__Parasutterella	-0.00142857	-0.255016	0.505762	0.698871	0.0111028	0.00984683	0.902906	0.908779	-0.00142857	-0.226899	0.573737	0.739052
113	d__Bacteria;p__Firmicutes_A;c__Clostridia;o__Peptostreptococcales;f__Anaerovoracaceae;g__UBA1191	0.000112245	0.369813	0.562848	0.75139	0.602893	0.173653	0.293953	0.507737	0.000112245	0.401814	0.370972	0.548181
48	d__Bacteria;p__Firmicutes;c__Bacilli;o__RF39;f__UBA660;g__UBA5348	0.000617347	0.340449	0.563542	0.75139	1.40689	0.71571	0.0652462	0.175868	0.000617347	0.477388	0.0649573	0.19747
75	d__Bacteria;p__Firmicutes_A;c__Clostridia;o__Lachnospirales;f__Lachnospiraceae;g__Eubacterium_G	-0.000163265	-0.414658	0.584439	0.765817	0.49435	0.153191	0.602035	0.750076	-0.000163265	-0.372875	0.636254	0.77855
52	d__Bacteria;p__Firmicutes_A;c__Clostridia;o__4C28d-15;f__CAG-917;g__CAG-475	0.000165816	0.426061	0.61047	0.786368	-0.281288	-0.0618692	0.892122	0.908779	0.000165816	0.47671	1	1
83	d__Bacteria;p__Firmicutes_A;c__Clostridia;o__Lachnospirales;f__Lachnospiraceae;g__TWA4	0.000112245	0.140818	0.624626	0.791193	0.368951	0.508165	0.273089	0.482669	0.000112245	0.228819	0.751115	0.864921
112	d__Bacteria;p__Firmicutes_A;c__Clostridia;o__Peptostreptococcales;f__Anaerovoracaceae;g__Emergencia	0.00027551	0.191651	0.690517	0.852101	0.528863	0.41274	0.263068	0.482669	0.00027551	0.340289	0.371325	0.548181
107	d__Bacteria;p__Firmicutes_A;c__Clostridia;o__Oscillospirales;f__Ruminococcaceae;g__Provencibacterium	6.37755e-05	0.185506	0.697025	0.852101	0.539836	0.331446	0.364728	0.589773	6.38e-05	0.20469	0.636006	0.77855
41	d__Bacteria;p__Firmicutes;c__Bacilli;o__Lactobacillales;f__Lactobacillaceae;g__Lactobacillus	-0.00546429	-0.174367	0.706347	0.852101	0.23853	0.187124	0.55455	0.726652	-0.00546429	-0.133324	0.95913	0.998546
72	d__Bacteria;p__Firmicutes_A;c__Clostridia;o__Lachnospirales;f__Lachnospiraceae;g__Coprococcus_B	-0.000107143	-0.18578	0.800063	0.92822	-0.121765	-0.0406101	0.826533	0.8605	-0.000107143	-0.328949	0.636254	0.77855
64	d__Bacteria;p__Firmicutes_A;c__Clostridia;o__Lachnospirales;f__Lachnospiraceae;g__Blautia_A	-4.33673e-05	-0.443865	0.806343	0.92822	-0.0302187	-0.00412153	0.755397	0.832031	-4.34e-05	-0.271805	0.685443	0.813964
67	d__Bacteria;p__Firmicutes_A;c__Clostridia;o__Lachnospirales;f__Lachnospiraceae;g__CAG-81	5.35714e-05	0.196299	0.80728	0.92822	1.01608	0.266884	0.330098	0.554359	5.36e-05	0.28273	0.561502	0.739052
81	d__Bacteria;p__Firmicutes_A;c__Clostridia;o__Lachnospirales;f__Lachnospiraceae;g__Marvinbryantia	-5.86735e-05	-0.502016	0.818299	0.92822	-0.348089	-0.0516359	0.70294	0.8219	-5.87e-05	-0.431339	0.749559	0.864921
80	d__Bacteria;p__Firmicutes_A;c__Clostridia;o__Lachnospirales;f__Lachnospiraceae;g__Lachnotalea	-2.04082e-05	-0.31683	0.856089	0.945959	-2.29653	-0.389466	0.393922	0.60028	-2.04e-05	-0.183446	0.246738	0.426183
99	d__Bacteria;p__Firmicutes_A;c__Clostridia;o__Oscillospirales;f__Oscillospiraceae;g__Oscillibacter	-0.000196429	-0.057648	0.858831	0.945959	0.175713	0.155663	0.650907	0.797886	-0.000196429	-0.00766942	1	1
57	d__Bacteria;p__Firmicutes_A;c__Clostridia;o__Lachnospirales;f__Anaerotignaceae;__	-5.10204e-06	-0.0722956	0.881531	0.95709	0.557253	0.347382	0.373411	0.591234	-5.1e-06	-0.00677323	0.573737	0.739052
110	d__Bacteria;p__Firmicutes_A;c__Clostridia;o__Peptostreptococcales;__;__	2.55102e-06	0.043531	0.91698	0.981556	0.073487	0.0515417	0.803867	0.851176	2.55e-06	0.00318125	0.798446	0.879448
100	d__Bacteria;p__Firmicutes_A;c__Clostridia;o__Oscillospirales;f__Oscillospiraceae;g__Pseudoflavonifractor	-0.000119898	0.0205139	0.955717	0.989132	0.111108	0.0921687	0.804344	0.851176	-0.000119898	-0.0477724	1	1
90	d__Bacteria;p__Firmicutes_A;c__Clostridia;o__Oscillospirales;f__DTU089;g__Acutalibacter	0.000140306	0.0227227	0.957436	0.989132	0.367574	0.240371	0.465839	0.643704	0.000140306	0.063261	0.798446	0.879448
11	d__Bacteria;p__Actinobacteriota;c__Coriobacteriia;o__Coriobacteriales;f__Eggerthellaceae;g__Enterorhabdus	6.12245e-05	0.0135689	0.963102	0.989132	0.282822	0.294918	0.406538	0.60028	6.12e-05	0.0538549	0.874735	0.940342
59	d__Bacteria;p__Firmicutes_A;c__Clostridia;o__Lachnospirales;f__Anaerotignaceae;g__Anaerotignum	2.55102e-05	0.00961047	0.985402	0.995027	0.32431	0.119522	0.505316	0.673755	2.55e-05	0.0962153	0.528005	0.716578
106	d__Bacteria;p__Firmicutes_A;c__Clostridia;o__Oscillospirales;f__Ruminococcaceae;g__Phocea	-7.65306e-06	-0.00277585	0.995027	0.995027	0.478842	0.333188	0.441645	0.621574	-7.65e-06	-0.0146468	0.798446	0.879448

## Sheet: Table_S3_Stool_Differential_Abu
OTU	Taxonomy	DESeq2_Delta	DESeq2_log2FC	DESeq2_pvalue	DESeq2_BH_adjusted_pvalue	ALDEx2_lnFC	ALDEx2_effect	ALDEx2_p	ALDEx2_BH_p	Rarefied_Delta	Rarefied_Log2FC	Wilcoxon_Pvalue	Wilcoxon_BH_Pvalue
38	d__Bacteria;p__Firmicutes;c__Bacilli;o__Haloplasmatales;f__Turicibacteraceae;g__Turicibacter	-0.201329	-12.0866	1.85996e-191	1.39497e-189	-12.2062	-4.76231	0.0001554	0.00201838	-0.201329	-11.8762	0.000852234	0.00698229
36	d__Bacteria;p__Firmicutes;c__Bacilli;o__Erysipelotrichales;f__Erysipelotrichaceae;g__Dubosiella	-0.0199107	-12.6887	2.09533e-39	7.85747e-38	-11.4672	-3.55572	0.0001554	0.00201838	-0.0199107	-11.8762	0.000409933	0.00439213
34	d__Bacteria;p__Firmicutes;c__Bacilli;o__Erysipelotrichales;f__Erysipelatoclostridiaceae;g__Erysipelatoclostridium	0.00535459	4.2065	6.98103e-34	1.74526e-32	4.66932	4.67594	0.0001554	0.00201838	0.00535459	4.39166	0.0001554	0.00291375
55	d__Bacteria;p__Firmicutes_A;c__Clostridia;o__Clostridiales;f__Clostridiaceae;g__Clostridium	-0.00832143	-11.3516	1.00486e-23	1.88411e-22	-9.61967	-2.33985	0.000157828	0.00201838	-0.00832143	-11.8762	0.000409933	0.00439213
116	d__Bacteria;p__Firmicutes_A;c__Clostridia;o__Peptostreptococcales;f__Peptostreptococcaceae;g__Romboutsia	-0.00310459	-25.2304	1.45496e-17	2.18243e-16	-6.46171	-0.823433	0.168507	0.293908	-0.00310459	-11.8762	0.0324742	0.0869845
13	d__Bacteria;p__Bacteroidota;c__Bacteroidia;o__Bacteroidales;f__Bacteroidaceae;g__Bacteroides	0.159977	1.98294	1.26512e-16	1.5814e-15	2.401	3.3477	0.0001554	0.00201838	0.159977	2.16595	0.0001554	0.00291375
3	d__Bacteria;p__Actinobacteriota;c__Actinobacteria;o__Actinomycetales;f__Bifidobacteriaceae;g__Bifidobacterium	-0.0183316	-12.5139	9.64637e-15	1.03354e-13	-10.6461	-2.07679	0.00311407	0.0132839	-0.0183316	-11.8762	0.00146006	0.00995497
82	d__Bacteria;p__Firmicutes_A;c__Clostridia;o__Lachnospirales;f__Lachnospiraceae;g__Ruminococcus_B	-0.00432908	-1.86994	4.40145e-12	4.12636e-11	-1.23216	-1.53212	0.000772145	0.00445468	-0.00432908	-1.71141	0.0001554	0.00291375
53	d__Bacteria;p__Firmicutes_A;c__Clostridia;o__CAG-41;f__UBA1381;g__CAG-41	0.00227296	2.65721	6.76139e-09	5.63449e-08	2.85547	1.74007	0.000547543	0.00373325	0.00227296	2.91676	0.0016163	0.0101019
37	d__Bacteria;p__Firmicutes;c__Bacilli;o__Erysipelotrichales;f__Erysipelotrichaceae;g__Eubacterium_D	0.000469388	3.4764	1.69568e-08	1.27176e-07	3.76114	1.52947	0.000305944	0.00286823	0.000469388	3.64386	0.000883166	0.00698229
63	d__Bacteria;p__Firmicutes_A;c__Clostridia;o__Lachnospirales;f__Lachnospiraceae;g__Agathobacter	-0.00277551	-2.10789	1.74982e-07	1.19306e-06	-1.82083	-1.52397	0.00204934	0.0102467	-0.00277551	-1.93583	0.00193259	0.0111496
92	d__Bacteria;p__Firmicutes_A;c__Clostridia;o__Oscillospirales;f__DTU089;g__Eubacterium_R	0.00500765	1.28525	7.01316e-07	4.38322e-06	1.60925	2.00554	0.000280449	0.00286823	0.00500765	1.41565	0.000930972	0.00698229
9	d__Bacteria;p__Actinobacteriota;c__Coriobacteriia;o__Coriobacteriales;f__Eggerthellaceae;__	-0.000696429	-0.698923	4.27145e-06	2.4643e-05	-0.258373	-0.602734	0.184307	0.307178	-0.000696429	-0.486334	0.0115342	0.0411937
29	d__Bacteria;p__Firmicutes;c__Bacilli;o__Acholeplasmatales;__;__	0.0491811	1.08816	6.60675e-06	3.53933e-05	1.60257	2.08311	0.000491696	0.00368772	0.0491811	1.29034	0.0003108	0.00439213
62	d__Bacteria;p__Firmicutes_A;c__Clostridia;o__Lachnospirales;f__Lachnospiraceae;g__28-4	0.00694898	1.49705	6.45801e-05	0.0003229	1.89551	1.63474	0.000763646	0.00445468	0.00694898	1.65767	0.00535103	0.0236075
91	d__Bacteria;p__Firmicutes_A;c__Clostridia;o__Oscillospirales;f__DTU089;g__Clostridium_A	0.00169643	1.42512	0.000271754	0.00127384	1.93803	1.93123	0.00016147	0.00201838	0.00169643	1.60998	0.0001554	0.00291375
95	d__Bacteria;p__Firmicutes_A;c__Clostridia;o__Oscillospirales;f__Oscillospiraceae;g__Clostridium_AJ	0.00769133	0.663732	0.0010557	0.00465751	1.02211	1.68614	0.000480769	0.00368772	0.00769133	0.896029	0.0156378	0.0509928
68	d__Bacteria;p__Firmicutes_A;c__Clostridia;o__Lachnospirales;f__Lachnospiraceae;g__CAG-95	-0.0104413	-0.735851	0.0012871	0.00536291	-0.272187	-0.345108	0.399065	0.475078	-0.0104413	-0.545398	0.0829837	0.177822
114	d__Bacteria;p__Firmicutes_A;c__Clostridia;o__Peptostreptococcales;f__Natronincolaceae;__	0.00357653	1.2589	0.00358566	0.0141539	1.84851	1.3182	0.00351593	0.0138787	0.00357653	1.42825	0.00466201	0.0218531
76	d__Bacteria;p__Firmicutes_A;c__Clostridia;o__Lachnospirales;f__Lachnospiraceae;g__Eubacterium_I	-0.000295918	-2.49778	0.00398727	0.0149522	-3.99283	-1.01113	0.0102224	0.0306672	-0.000295918	-2.20945	0.00765248	0.0302072
58	d__Bacteria;p__Firmicutes_A;c__Clostridia;o__Lachnospirales;f__Anaerotignaceae;g__ASF356	0.00241582	0.746934	0.00498022	0.0174224	1.29671	1.65109	0.000899621	0.0048194	0.00241582	0.985742	0.0029526	0.0158175
103	d__Bacteria;p__Firmicutes_A;c__Clostridia;o__Oscillospirales;f__Ruminococcaceae;__	-0.00718878	-0.94302	0.00511056	0.0174224	-0.123837	-0.113796	0.807876	0.823555	-0.00718878	-0.750739	0.234499	0.390831
89	d__Bacteria;p__Firmicutes_A;c__Clostridia;o__Oscillospirales;f__DTU089;__	-0.000420918	-0.543132	0.00607626	0.0198139	-0.00216926	-0.00160713	0.707073	0.746908	-0.000420918	-0.361739	0.293266	0.448877
48	d__Bacteria;p__Firmicutes;c__Bacilli;o__RF39;f__UBA660;g__UBA5348	0.00168878	0.974127	0.0117578	0.0367431	1.52258	1.1393	0.0100087	0.0306672	0.00168878	1.21826	0.014763	0.0503285
15	d__Bacteria;p__Bacteroidota;c__Bacteroidia;o__Bacteroidales;f__Muribaculaceae;g__CAG-873	-0.0698138	-0.812207	0.0162509	0.0487526	-0.352927	-0.350108	0.343706	0.436915	-0.0698138	-0.641807	0.0498835	0.124709
77	d__Bacteria;p__Firmicutes_A;c__Clostridia;o__Lachnospirales;f__Lachnospiraceae;g__Eubacterium_J	0.000877551	1.09192	0.0178514	0.0514944	1.70861	1.02811	0.0116186	0.0335152	0.000877551	1.2794	0.0273095	0.0781317
41	d__Bacteria;p__Firmicutes;c__Bacilli;o__Lactobacillales;f__Lactobacillaceae;g__Lactobacillus	0.0539515	0.552409	0.0267392	0.0742756	0.973555	1.35247	0.00241235	0.0113079	0.0539515	0.721227	0.00466201	0.0218531
112	d__Bacteria;p__Firmicutes_A;c__Clostridia;o__Peptostreptococcales;f__Anaerovoracaceae;g__Emergencia	0.000403061	0.326683	0.0471626	0.123233	0.777148	1.44236	0.00318813	0.0132839	0.000403061	0.518914	0.00727552	0.0302072
11	d__Bacteria;p__Actinobacteriota;c__Coriobacteriia;o__Coriobacteriales;f__Eggerthellaceae;g__Enterorhabdus	0.00109439	0.292439	0.0476499	0.123233	0.735383	1.2534	0.00655837	0.0230327	0.00109439	0.472523	0.0180441	0.0563878
87	d__Bacteria;p__Firmicutes_A;c__Clostridia;o__Oscillospirales;__;__	0.000405612	0.588221	0.0526927	0.131732	1.08684	1.18476	0.0127149	0.0353191	0.000405612	0.787455	0.0355562	0.0919558
47	d__Bacteria;p__Firmicutes;c__Bacilli;o__RF39;f__UBA660;g__CAG-822	0.00235459	0.544858	0.0611742	0.148002	0.967488	1.10687	0.00675627	0.0230327	0.00235459	0.776307	0.0100267	0.0376
115	d__Bacteria;p__Firmicutes_A;c__Clostridia;o__Peptostreptococcales;f__Natronincolaceae;g__Alkaliphilus	0.000594388	-0.923571	0.0706413	0.165566	-0.494391	-0.162489	0.607991	0.670578	0.000594388	0.28568	0.371325	0.516219
52	d__Bacteria;p__Firmicutes_A;c__Clostridia;o__4C28d-15;f__CAG-917;g__CAG-475	0.000568878	1.10359	0.0734991	0.167043	1.50424	0.523533	0.0683202	0.155273	0.000568878	1.38733	0.0737779	0.172917
70	d__Bacteria;p__Firmicutes_A;c__Clostridia;o__Lachnospirales;f__Lachnospiraceae;g__Clostridium_M	-0.000163265	-0.638149	0.0876879	0.193429	-0.14223	-0.107477	0.732361	0.762876	-0.000163265	-0.447459	0.430218	0.576185
134	d__Bacteria;p__Verrucomicrobiota;c__Verrucomicrobiae;o__Verrucomicrobiales;f__Akkermansiaceae;g__Akkermansia	0.00246939	-1.37504	0.114146	0.237268	-1.83945	-0.319585	0.251248	0.369482	0.00246939	0.410614	0.226805	0.390831
108	d__Bacteria;p__Firmicutes_A;c__Clostridia;o__Oscillospirales;f__Ruminococcaceae;g__Ruminiclostridium_E	-0.00152296	-0.594489	0.116586	0.237268	-0.450514	-0.402367	0.289529	0.394812	-0.00152296	-0.370489	0.0281274	0.0781317
57	d__Bacteria;p__Firmicutes_A;c__Clostridia;o__Lachnospirales;f__Anaerotignaceae;__	0.000816327	0.705809	0.117052	0.237268	1.11635	0.683008	0.136037	0.252042	0.000816327	0.859373	0.171852	0.322222
85	d__Bacteria;p__Firmicutes_A;c__Clostridia;o__Lachnospirales;f__Lachnospiraceae;g__UC5-1-2E3	-0.000265306	-0.70606	0.125154	0.247014	0.0796622	0.0405172	0.827976	0.827976	-0.000265306	-0.57586	0.562083	0.672348
102	d__Bacteria;p__Firmicutes_A;c__Clostridia;o__Oscillospirales;f__Oscillospiraceae;g__Sporobacter	0.00360969	0.468255	0.137286	0.264011	1.00111	0.974674	0.028369	0.0733682	0.00360969	0.699216	0.104895	0.212625
105	d__Bacteria;p__Firmicutes_A;c__Clostridia;o__Oscillospirales;f__Ruminococcaceae;g__Massilioclostridium	-0.000107143	-0.302467	0.160839	0.292016	0.0814404	0.111599	0.633511	0.678761	-0.000107143	-0.068869	0.494519	0.639464
60	d__Bacteria;p__Firmicutes_A;c__Clostridia;o__Lachnospirales;f__Lachnospiraceae;__	-0.00243367	-0.246571	0.163508	0.292016	0.263482	0.45711	0.302981	0.398659	-0.00243367	-0.0394841	0.95913	0.95913
98	d__Bacteria;p__Firmicutes_A;c__Clostridia;o__Oscillospirales;f__Oscillospiraceae;g__Marseille-P3106	-1.02041e-05	-0.202394	0.163677	0.292016	0.285688	0.502525	0.263056	0.379408	-1.02e-05	-0.00762324	0.792448	0.867876
113	d__Bacteria;p__Firmicutes_A;c__Clostridia;o__Peptostreptococcales;f__Anaerovoracaceae;g__UBA1191	0.000158163	0.41999	0.167423	0.292016	0.883737	0.771386	0.0804669	0.172429	0.000158163	0.617752	0.102038	0.212578
110	d__Bacteria;p__Firmicutes_A;c__Clostridia;o__Peptostreptococcales;__;__	0.000515306	0.39115	0.197258	0.336235	0.90316	0.918933	0.016629	0.044542	0.000515306	0.620337	0.0649573	0.157155
96	d__Bacteria;p__Firmicutes_A;c__Clostridia;o__Oscillospirales;f__Oscillospiraceae;g__Flavonifractor	0.00320663	0.297574	0.202995	0.338324	0.738249	1.14371	0.00973436	0.0306672	0.00320663	0.523126	0.0828964	0.177822
67	d__Bacteria;p__Firmicutes_A;c__Clostridia;o__Lachnospirales;f__Lachnospiraceae;g__CAG-81	0.000173469	1.05423	0.218926	0.356945	1.69363	0.377949	0.182628	0.307178	0.000173469	1.19094	0.204557	0.36528
118	d__Bacteria;p__Firmicutes_B;c__Dehalobacteriia;o__Dehalobacteriales;f__Dehalobacteriaceae;g__Dehalobacterium	0.000112245	0.334621	0.246855	0.393917	0.834464	0.790925	0.0772314	0.170363	0.000112245	0.500898	0.0819903	0.177822
61	d__Bacteria;p__Firmicutes_A;c__Clostridia;o__Lachnospirales;f__Lachnospiraceae;g__14-2	-0.00075	-0.329446	0.253604	0.396257	-0.00514556	-0.00419706	0.812574	0.823555	-0.00075	-0.115383	0.573737	0.672348
111	d__Bacteria;p__Firmicutes_A;c__Clostridia;o__Peptostreptococcales;f__Anaerovoracaceae;__	0.000821429	0.207944	0.266352	0.407682	0.634812	1.1823	0.00576923	0.0216346	0.000821429	0.381429	0.0238452	0.0715357
90	d__Bacteria;p__Firmicutes_A;c__Clostridia;o__Oscillospirales;f__DTU089;g__Acutalibacter	-0.000183673	-0.316161	0.276828	0.415242	0.295816	0.299244	0.445226	0.513723	-0.000183673	-0.156119	0.916051	0.92843
104	d__Bacteria;p__Firmicutes_A;c__Clostridia;o__Oscillospirales;f__Ruminococcaceae;g__Anaerotruncus	0.000568878	0.402073	0.288537	0.42432	0.829957	0.64329	0.0910633	0.184588	0.000568878	0.677587	0.160528	0.316832
79	d__Bacteria;p__Firmicutes_A;c__Clostridia;o__Lachnospirales;f__Lachnospiraceae;g__Lachnospira	0.000278061	0.74665	0.322468	0.465099	1.12061	0.309285	0.211995	0.333431	0.000278061	0.980548	0.247299	0.403206
73	d__Bacteria;p__Firmicutes_A;c__Clostridia;o__Lachnospirales;f__Lachnospiraceae;g__Dorea	0.0059898	0.189961	0.347685	0.492006	0.677676	0.844305	0.0492242	0.119091	0.0059898	0.381715	0.328205	0.482655
126	d__Bacteria;p__Proteobacteria;c__Gammaproteobacteria;o__Betaproteobacteriales;f__Burkholderiaceae;g__Parasutterella	0.00442347	0.278629	0.401405	0.557507	0.603865	0.635839	0.13274	0.252042	0.00442347	0.48044	0.371677	0.516219
88	d__Bacteria;p__Firmicutes_A;c__Clostridia;o__Oscillospirales;f__Butyricicoccaceae;g__Butyricicoccus	0.000102041	0.758635	0.534981	0.72952	2.27975	0.390678	0.284056	0.394522	0.000102041	1.09954	0.351402	0.506829
64	d__Bacteria;p__Firmicutes_A;c__Clostridia;o__Lachnospirales;f__Lachnospiraceae;g__Blautia_A	-5.10204e-06	-0.176705	0.558254	0.747662	0.159432	0.170357	0.618102	0.67185	-5.1e-06	-0.0167757	0.874551	0.91508
97	d__Bacteria;p__Firmicutes_A;c__Clostridia;o__Oscillospirales;f__Oscillospiraceae;g__Intestinimonas	0.00052551	-0.122217	0.576993	0.759201	0.28563	0.334105	0.398883	0.475078	0.00052551	0.103201	0.798446	0.867876
74	d__Bacteria;p__Firmicutes_A;c__Clostridia;o__Lachnospirales;f__Lachnospiraceae;g__Eisenbergiella	0.00145918	0.175673	0.604864	0.782152	0.720749	0.62546	0.0910572	0.184588	0.00145918	0.331406	0.234499	0.390831
59	d__Bacteria;p__Firmicutes_A;c__Clostridia;o__Lachnospirales;f__Anaerotignaceae;g__Anaerotignum	6.37755e-05	0.189065	0.625733	0.795424	0.570658	0.41132	0.326243	0.421866	6.38e-05	0.401098	0.525552	0.668074
33	d__Bacteria;p__Firmicutes;c__Bacilli;o__Erysipelotrichales;f__Erysipelatoclostridiaceae;__	5.10204e-05	0.162104	0.650723	0.804055	0.513118	0.421478	0.296444	0.397023	5.1e-05	0.353637	0.395553	0.53939
75	d__Bacteria;p__Firmicutes_A;c__Clostridia;o__Lachnospirales;f__Lachnospiraceae;g__Eubacterium_G	0.000382653	0.129581	0.661683	0.804055	0.566362	0.624578	0.137783	0.252042	0.000382653	0.323377	0.171852	0.322222
101	d__Bacteria;p__Firmicutes_A;c__Clostridia;o__Oscillospirales;f__Oscillospiraceae;g__Ruminiclostridium_C	2.55102e-06	-0.17227	0.664685	0.804055	0.235969	0.152461	0.597635	0.668994	2.55e-06	0.0163018	0.915488	0.92843
100	d__Bacteria;p__Firmicutes_A;c__Clostridia;o__Oscillospirales;f__Oscillospiraceae;g__Pseudoflavonifractor	0.000372449	0.0854664	0.701602	0.822914	0.540836	0.760226	0.0578076	0.135487	0.000372449	0.298142	0.269796	0.430526
69	d__Bacteria;p__Firmicutes_A;c__Clostridia;o__Lachnospirales;f__Lachnospiraceae;g__COE1	0.00879082	0.0970401	0.70222	0.822914	0.471948	0.552627	0.109949	0.217005	0.00879082	0.326321	0.328205	0.482655
78	d__Bacteria;p__Firmicutes_A;c__Clostridia;o__Lachnospirales;f__Lachnospiraceae;g__GCA-900066575	0.000331633	-0.0678168	0.744626	0.85467	0.50884	0.627879	0.202632	0.330378	0.000331633	0.140388	0.636254	0.73414
51	d__Bacteria;p__Firmicutes_A;c__Clostridia;__;__;__	0.00388776	-0.054527	0.75211	0.85467	0.47166	0.884331	0.0408715	0.102179	0.00388776	0.182145	0.194872	0.356473
107	d__Bacteria;p__Firmicutes_A;c__Clostridia;o__Oscillospirales;f__Ruminococcaceae;g__Provencibacterium	2.29592e-05	-0.118347	0.763694	0.854881	0.387963	0.237991	0.407787	0.477875	2.3e-05	0.119739	0.562949	0.672348
83	d__Bacteria;p__Firmicutes_A;c__Clostridia;o__Lachnospirales;f__Lachnospiraceae;g__TWA4	3.82653e-05	-0.0620752	0.794326	0.876095	0.383559	0.450104	0.277546	0.392754	3.83e-05	0.130847	0.459597	0.604733
106	d__Bacteria;p__Firmicutes_A;c__Clostridia;o__Oscillospirales;f__Ruminococcaceae;g__Phocea	9.43878e-05	0.121714	0.819142	0.890371	0.560805	0.265989	0.231107	0.34666	9.44e-05	0.347165	0.560627	0.672348
72	d__Bacteria;p__Firmicutes_A;c__Clostridia;o__Lachnospirales;f__Lachnospiraceae;g__Coprococcus_B	9.43878e-05	0.0559529	0.847601	0.902171	0.483632	0.482448	0.231091	0.34666	9.44e-05	0.250651	0.833151	0.892661
45	d__Bacteria;p__Firmicutes;c__Bacilli;o__RF39;f__UBA660;__	0.000625	0.0902256	0.864278	0.902171	0.475876	0.256964	0.382005	0.469678	0.000625	0.322223	0.798446	0.867876
1	d__Bacteria;__;__;__;__;__	0.000155612	0.0874931	0.874528	0.902171	0.447817	0.192195	0.459607	0.522281	0.000155612	0.304062	0.878477	0.91508
109	d__Bacteria;p__Firmicutes_A;c__Clostridia;o__Oscillospirales;f__Ruminococcaceae;g__Ruminococcus_F	0.00154337	0.0734093	0.878113	0.902171	0.369868	0.24436	0.362122	0.452653	0.00154337	0.222563	0.720901	0.819206
94	d__Bacteria;p__Firmicutes_A;c__Clostridia;o__Oscillospirales;f__Oscillospiraceae;__	0.00119898	0.0344911	0.897392	0.909519	0.537036	0.598011	0.146289	0.26123	0.00119898	0.241094	0.278632	0.435363
99	d__Bacteria;p__Firmicutes_A;c__Clostridia;o__Oscillospirales;f__Oscillospiraceae;g__Oscillibacter	0.00278316	-0.0026599	0.990556	0.990556	0.410171	0.510547	0.213396	0.333431	0.00278316	0.242179	0.573737	0.672348

## Sheet: Table_S4_Bacterial_Strain_Data
Internal Strain ID	Alternative Strain ID	Source	Stain Name	Genbank Genome Accession Number	Genbank 16S rRNA Gene Accession	Growth Medium	Proxy GTDB Taxonomy
GNE 6611	CPB 397	Genentech	Bifidobacterium sp.			YCFA	d__Bacteria; p__Actinobacteriota; c__Actinobacteria; o__Actinomycetales; f__Bifidobacteriaceae; g__Bifidobacterium
GNE 6614	DSM 20434	DSMZ	Bifidobacterium choerinum strain Su 806	AXVO00000000	NR_037116.1	BM	d__Bacteria; p__Actinobacteriota; c__Actinobacteria; o__Actinomycetales; f__Bifidobacteriaceae; g__Bifidobacterium
GNE 6615	DSM 20099	DSMZ	Bifidobacterium pseudolongum strain PNC-2-9G	JDTZ00000000	NR_043442.2	BM	d__Bacteria; p__Actinobacteriota; c__Actinobacteria; o__Actinomycetales; f__Bifidobacteriaceae; g__Bifidobacterium
GNE 6616	DSM 20092	DSMZ	Bifidobacterium globosum strain RU 224	JHWN00000000	NR_043441.2	BM	d__Bacteria; p__Actinobacteriota; c__Actinobacteria; o__Actinomycetales; f__Bifidobacteriaceae; g__Bifidobacterium
GNE 6597	CPB 416	Genentech	Bacteroides sp.			YCFA	d__Bacteria; p__Bacteroidota; c__Bacteroidia; o__Bacteroidales; f__Bacteroidaceae; g__Bacteroides
GNE 6602	DSM 26883	DSMZ	Bacteroides faecichinchillae strain JCM 17102	FQVD00000000	AB574480	CMC	d__Bacteria; p__Bacteroidota; c__Bacteroidia; o__Bacteroidales; f__Bacteroidaceae; g__Bacteroides
GNE 6603	DSM 24798	DSMZ	Bacteroides faecis strain MAJ27	FNNN00000000	GQ496624	CMC	d__Bacteria; p__Bacteroidota; c__Bacteroidia; o__Bacteroidales; f__Bacteroidaceae; g__Bacteroides
GNE 6609	DSM 2079	DSMZ	Bacteroides thetaiotaomicron VPI 5482	NC_004663	AE015928	CMC	d__Bacteria; p__Bacteroidota; c__Bacteroidia; o__Bacteroidales; f__Bacteroidaceae; g__Bacteroides
GNE 6622	CPB 390	Genentech	CAG-873 sp.			YCFA	d__Bacteria; p__Bacteroidota; c__Bacteroidia; o__Bacteroidales; f__Muribaculaceae; g__CAG-873
GNE 6620	CPB 399	Genentech	CAG-873 sp.			YCFA	d__Bacteria; p__Bacteroidota; c__Bacteroidia; o__Bacteroidales; f__Muribaculaceae; g__CAG-873
GNE 6621	CPB 385	Genentech	CAG-873 sp.			YCFA	d__Bacteria; p__Bacteroidota; c__Bacteroidia; o__Bacteroidales; f__Muribaculaceae; g__CAG-873
GNE 6623	CPB 392	Genentech	CAG-873 sp.			YCFA	d__Bacteria; p__Bacteroidota; c__Bacteroidia; o__Bacteroidales; f__Muribaculaceae; g__CAG-873
GNE 6672	DSM 28989	DSMZ	Muribaculaceae bacterium Isolate-001 (NCI)	SRX1092362	KR364784	CMC	d__Bacteria; p__Bacteroidota; c__Bacteroidia; o__Bacteroidales; f__Muribaculaceae; g__CAG-873
GNE 6624	JCM 32528	Japan Collection of Microorganisms	Clostridiales bacterium Choco116, Pseudoflavonifractor sp.	BFBV00000000		YCFA	d__Bacteria;p__Firmicutes_A;c__Clostridia;o__Oscillospirales;f__Oscillospiraceae;g__Clostridium_AJ
GNE 6670	DSM 27579	DSMZ	Flintibacter butyricus strain BLS21	ERX1284214	KF447772	CMC	d__Bacteria;p__Firmicutes_A;c__Clostridia;o__Oscillospirales;f__Oscillospiraceae;g__Clostridium_AJ
GNE 6686	HM-79	BEI Resources	Ruminococcaceae bacterium D16	ADDX00000000		YCFA	d__Bacteria;p__Firmicutes_A;c__Clostridia;o__Oscillospirales;f__Oscillospiraceae;g__Clostridium_AJ
GNE 6644	DSM 27835	DSMZ	Clostridium saudiense strain JCC	CBYM000000000	HG726039	CMC	d__Bacteria;p__Firmicutes_A;c__Clostridia;o__Clostridiales;f__Clostridiaceae;g__Clostridium
GNE 6635	DSM 5521	DSMZ	Clostridium disporicum strain DS1		Y18176	CMC	d__Bacteria;p__Firmicutes_A;c__Clostridia;o__Clostridiales;f__Clostridiaceae;g__Clostridium
GNE6685	DSM 22025	DSMZ	Romboutsia sp.		EU089964	CMC	d__Bacteria;p__Firmicutes_A;c__Clostridia;o__Peptostreptococcales;f__Peptostreptococcaceae;g__Romboutsia
GNE 6643	DSM 17460	DSMZ	Clostridium saccharogumia SDG-Mt85-3Db		DQ100445	PY+X	d__Bacteria;p__Firmicutes;c__Bacilli;o__Erysipelotrichales;f__Erysipelatoclostridiaceae;g__Erysipelatoclostridium
GNE 6655	DSM 103457	DSMZ	Dubosiella newyorkensis strain NYU-BL-A4	MPKA00000000	KU744405	CMC	d__Bacteria;p__Firmicutes;c__Bacilli;o__Erysipelotrichales;f__Erysipelotrichaceae;g__Dubosiella
GNE 6697	DSM 14220	DSMZ	Turicibacter sanguinis strain MOL361		AF349724	CMC	d__Bacteria;p__Firmicutes;c__Bacilli;o__Haloplasmatales;f__Turicibacteraceae;g__Turicibacter
						BM: Bifidobacterium Medium (DSMZ medium 58)
						CMC: Chopped Meat Medium with Carbohydrates (Anaerobe Systems AS-823)
						PY+X: PY + X Medium (DSMZ medium 104c)
						YCFA: Modified YCFA Medium (DSMZ medium 1611)

## Sheet: Table_S5_Bacterial_Strain_WGS_A
Bacterial Strain	BLAST high-scoring segment pairs (% amino acid identity, % query cover)
	Tryptophanase (TnaA)	Tryptophan Synthase - alpha chain (TrpA)	Tryptophan Synthase - beta chain (TrpB)	L-Tryptophan Decarboxylase (PsiD/TDC)	Aromatic-L-amino-acid Decarboxylase (DDC)	Indolepyruvate Decarboxylase (IpdC)	Monoamine Oxidase (AofH)	Aldehyde Dehydrogenase (AldA)
GNE6609	(44, 98)	(32, 80)	(52, 95) (28, 89)			(25, 95) (28, 20)		(23, 86)
GNE6603	(44, 98)	(33, 80)	(52, 95) (28, 89)			(25, 95) (22, 92)
GNE6686		(40 75)	(56, 98)	(25, 32)		(26, 93) (25, 92)		(27, 78)
GNE6624		(40, 75)	(56, 99)			(26, 93) (25, 92)		(28, 86)

## Sheet: Table_S6_Trp_Panel_Analytes
Method details	Description
Chemicals	All analytes, internal standards and chemicals were procured commercially from Sigma Aldrich, Toronto Research Chemicals, Cambridge isotope labs, CDN isotopes and Santa Cruz Biotechnology
Analysis	LC-MS/MS analysis was performed using a Shimadzu, Nexera, 30 Series UPLC system connected to a Qtrap mass spectrometer (QTRAP 6500®, AB Sciex Instruments, CA, USA), Sample volume used for analysis was 20μL.
Liquid Chromatography (LC)	Reverse phase LC conditions include gradient of Mobile phase A: 0.1% (v/v) Formic acid in water and Mobile phase B: Acetonitrile with 0.1% Formic acid. LC gradient conditions were performed at an LC flow rate of 0.5mL/min using ACE Excel C18-PFP (100 x 2.1 mm, 1.7 μm particle size) column maintained at 40ºC starting with 1% mobile phase B and an increase to 35% B in 10 min followed by another lin…
Mass spectrometry	MS was operated under electrospray ionization (ESI) conditions in positive mode using MRM analysis (MRM transitions are listed below). Typical ESI source conditions included Ionspray voltage: +5500 V, temperature: 600ºC, Collision gas (CAD): 8 units, Curtain gas (CUR): 30 units, Nebulizing gas (GS1): 70 units, Auxiliary gas (GS2): 70 units, Entrance potential (EP): 10V
Sample preparation	Sample preparation was performed by protein precipitation using 400μL of methanol containing 4 to 250 ng/mL of below stable isotope labeled internal standards followed by centrifugation at 2240xg for 10 min, transfer of 300μL of supernatant, drying under nitrogen and reconstitution in 50 μL of LC mobile phase A followed by LC-MS/MS analysis.
Quantification	General surrogate matrix (methanol) curve range is 1.000 to 5000 ng/mL except for tryptophan it is 10.000-50,000 ng/mL. Sample batch analysis included surrogate matrix calibration curves for each analyte and batch performance was evaluated based on accuracy (75-125%) and precision (< 15% RSD) of quality control samples such as sample pool quality control samples, surrogate matrix quality control …
Qualification	Prior to use, method was qualified using methanol as surrogate matrix for quantitation of above analytes by establishing surrogate matrix to native matrix parallelism accuracy and precision using quality control samples including: native matrix (human plasma or EQC), native matrix spiked with low (ELQC = EQC+50 ng/mL, trptophan: 10x higher), medium (EMQC = EQC+400 ng/mL) and high (EHQC=EQC+1500 n…
Analytes & Stable isotope labeled internal standards	Analytes: MRM, Dwell time (milli secs), Declustering potential (DP) in V, Collision energy (CE) in V, Collision Cell Exit Potential (CXP) in V, LC Retention time in min, Internal standard used
	3-Hydroxykynurenine: 225.1 → 110.1, 20, 80, 25, 10, 1.6, ISTD1
	3-Indolepropionic acid: 190.1 → 130.1, 20, 80, 25, 10, 9.0, ISTD2
	5-Hydroxyindoleacetic acid: 192.1 → 146.1, 20, 80, 25, 10, 4.9, ISTD3
	5-Hydroxy-L-tryptophan: 221.1 → 162.1, 20, 80, 25, 10, 3.3, ISTD4
	Anthranilic acid: 138.1 → 92.1, 20, 80, 25, 10, 5.4, ISTD16
	Indole-3-acetic acid: 176.1 → 130.1, 20, 80, 25, 10, 7.6, ISTD5
	Indole-3-acetyl glycine: 233.1 → 130.1, 20, 80, 25, 10, 6.2, ISTD9
	Indole-3-lactic acid: 206.1 → 118.1, 20, 80, 25, 10, 6.7, ISTD9
	Kynurenic acid: 190.1 → 144.0, 20, 80, 25, 10, 4.4, ISTD6
	L-kynurenine: 209.1 → 94.1, 20, 80, 25, 10, 3.2, ISTD7
	L-tryptophan: 205.1 → 170.0, 20, 80, 25, 10, 4.2, ISTD8
	Melatonin: 233.1 → 174.1, 20, 80, 25, 10, 7.6, ISTD9
	n-Formylkynurenine: 237.1 → 136.1, 20, 80, 25, 10, 3.4, ISTD14
	Nicotinamide: 123.1 → 80.0, 20, 80, 25, 10, 1.1, ISTD10
	Nicotinic acid: 124.0 → 80.0, 20, 80, 25, 10, 0.90, ISTD11
	Quinolinic acid: 168.0 → 78.0, 20, 80, 25, 10, 1.0, ISTD12
	Serotonin: 177.1 → 160.1, 20, 80, 25, 10, 3.4, ISTD13
	Tryptamine: 161.1 → 144.1, 20, 80, 25, 10, 4.9, ISTD14
	Xanthurenic acid: 206.0 → 160.0, 20, 80, 25, 10, 4.1, ISTD15
	Indole-3-carboxaldehyde:146.1 → 118.1, 20, 80, 25, 10, 6.6, ISTD17
	Stable isotope labeled internal standards:
	[13C3, 15N] 3-Hydroxykynurenine (ISTD1): 229.1 → 110.1, 20, 80, 25, 10, 1.6
	3-Indolepropionic acid-d2 (ISTD2): 192.1 → 130.1, 20, 80, 25, 10, 9.0
	5-Hydroxyindoleacetic acid-d6 (ISTD3): 198.1 → 151.1, 20, 80, 25, 10, 4.9
	5-Hydroxy-L-tryptophan-d4 (ISTD4): 225.1 → 166.1, 20, 80, 25, 10, 3.3
	Indole-3-acetic acid-d2 (ISTD5): 178.1 → 132.1, 20, 80, 25, 10, 7.6
	Kynurenic acid-d5 (ISTD6): 195.1 → 149.0, 20, 80, 25, 10, 4.4
	L-kynurenine-d4 (ISTD7): 213.1 → 96.1, 20, 80, 25, 10, 3.2
	L-tryptophan-d5 (ISTD8): 210.1 → 174.0, 20, 80, 25, 10, 4.2
	Melatonin-d4 (ISTD9): 237.1 → 178.1, 20, 80, 25, 10, 7.6
	Nicotinamide-d4 (ISTD10): 127.1 → 84.0, 20, 80, 25, 10, 1.1
	Nicotinic acid-d4 (ISTD11): 128.0 → 84.0, 20, 80, 25, 10, 0.90
	Quinolinic acid-d3 (ISTD12): 171.0 → 81.0, 20, 80, 25, 10, 1.0
	Serotonin-d4 (ISTD13): 181.1 → 164.1, 20, 80, 25, 10, 3.4
	Tryptamine-d4 (ISTD14): 165.1 → 148.1, 20, 80, 25, 10, 4.9
	Xanthurenic acid-d4 (ISTD15): 210.0 → 164.0, 20, 80, 25, 10, 4.1
	[13C6] Anthranilic acid (ISTD16): 144.1 → 98.1, 20, 80, 25, 10, 5.4
	[13C8] Indole-3-carboxaldehyde (ISTD17): 154.1 → 126.1, 20, 80, 25, 10, 6.6
